# Supplementary material for: Data extraction for complex meta-analysis (DECiMAL) guide
Source: Syst Rev. 2016 Dec 13;5:212. doi: 10.1186/s13643-016-0368-4 (PMC5154138; doi:10.1186/s13643-016-0368-4)
Supplement: Additional file 1: — Excel workbook containing example data extractions for different analyses and types of data as described in the DECiMAL guide. The workbook contains the following worksheets - One study per row (arm), One study per row (relative), Rate data, Diagnostic test accuracy, Codebook. (XLSX 26 kb) [file 13643_2016_368_MOESM1_ESM.xlsx]

## Sheet: One study per row (arm)
studyid	author_year	narm	meanage	stroketype	t1	t2	t3	t4	MI_y1	Stroke_y1	nrand1	ncomp1	disc1	discAE1	MI_y2	Stroke_y2	nrand1	ncomp2	disc2	discAE2	MI_y3	Stroke_y3	nrand3	ncomp3	disc3	discAE3	MI_y4	Stroke_y4	nrand4	ncomp4	disc4	discAE4
1	Buster 2008	4	75.6	1	1	2	3	7	2	5	77	77	0	0	3	4	76	76	0	0	1	2	76	76	0	0	2	2	77	77	0	0
2	Wan 2009	4	77.2	2	1	2	7	10	1	6	125	125	0	0	0	2	125	122	3	3	0	2	125	123	2	1	6	3	125	125	0	0
3	Simon 2007	4	70.2	1	1	4	5	8	1	3	140	140	0	0	1	2	140	140	0	0	4	2	140	140	0	0	2	3	140	140	0	0
4	Utian 2004	3	79.9	1	1	8	9	NA	6	1	75	72	3	2	4	5	75	68	7	4	2	5	75	72	3	1	NA	NA	NA	NA	NA	NA
5	James 2000	3	68.9	3	1	5	7	NA	0	1	53	53	0	0	5	5	55	55	0	0	1	3	59	59	0	0	NA	NA	NA	NA	NA	NA
6	Tucker 2004	2	75.1	1	1	4	NA	NA	3	0	65	61	4	3	3	0	65	55	10	7	NA	NA	NA	NA	NA	NA	NA	NA	NA	NA	NA	NA
7	Archer 2003	2	69.5	2	1	7	NA	NA	0	2	73	73	0	0	2	3	75	75	0	0	NA	NA	NA	NA	NA	NA	NA	NA	NA	NA	NA	NA

## Sheet: One study per row (relative)
studyid	author_year	narm	t1	t2	t3	t4	scale	2v1_y_t1	2v1_se_t1	3v1_y_t1	3v1_se_t1	4v1_y_t1	4v1_se_t1	2v1_y_t2	2v1_se_t2	3v1_y_t2	3v1_se_t2	4v1_y_t2	4v1_se_t2
1	Schultz 2012	4	1	2	3	4	1	0.8	0.146	1.62	0.24	0.95	0.199	0.8	0.146	1.62	0.24	0.95	0.199
2	Morales 2010	3	1	2	4	NA	1	0.75	0.228	0.81	0.318	NA	NA	0.75	0.228	0.81	0.318	NA	NA
3	Curry 2005	2	1	3	NA	NA	2	1.89	0.381	NA	NA	NA	NA	1.89	0.381	NA	NA	NA	NA
4	Steele 2010	2	1	3	NA	NA	2	1.5	0.153	NA	NA	NA	NA	1.5	0.153	NA	NA	NA	NA
5	Parra 1998	2	1	2	NA	NA	1	0.59	0.189	NA	NA	NA	NA	0.59	0.189	NA	NA	NA	NA

## Sheet: Rate data
studyid	author_year	narm	t1	t2	t3	dose1	dose1_unit	dose2	dose2_unit	dose3	dose2_unit	y1	pyr1	y2	pyr2	y3	pyr3	n1	n2	n3	fup_m	notes
1	Kellum 2011	3	1	4	5	NA	NA	50	mg/d	75	mg/d	80	351	56	378	91	302	70	72	72	NA	results reported separately by gender (joint distribution)
2	Creighton 2012	3	1	2	4	NA	NA	50	mg/3w	50	mg/d	175	618	162	653	155	603	250	250	250	NA	NA
3	Mccann 1998	2	1	3	NA	NA	NA	100	ug/12h	NA	NA	64	86	30	115	NA	NA	40	40	NA	NA	all participants are female
4	Sewell 2005	2	1	3	NA	NA	NA	100	ug/12h	NA	NA	69	212	57	179	NA	NA	100	100	NA	NA	NA
5	Dubois 2015	2	1	2	NA	NA	NA	50	mg/3w	NA	NA	201	596	178	638	NA	NA	450	450	NA	NA	results reported separately by gender (joint distribution)
6	Arevalo 2012	2	1	4	NA	NA	NA	100	mg/d	NA	NA	110	489	100	459	NA	NA	320	320	NA	NA	results reported separately by gender (joint distribution)
7	Kundert 2005	2	2	3	NA	50	mg/3w	100	ug/12h	NA	NA	NR	NR	NR	NR	NR	NR	130	130	NA	60	NA
8	Jacobs 2002	2	2	4	NA	50	mg/3w	100	mg/d	NA	NA	NR	NR	NR	NR	NR	NR	350	350	NA	22	NA

## Sheet: Diagnostic test accuracy
studyid	author_year	tp	fp	tn	fn	assessor
						1= clinician, 2=nurse, 3=physiotherapist
1	Michaud 2001	21	1	16	52	1
2	Falco 2011	73	4	3	16	2
3	Utley 2005	27	5	282	396	1
4	Holland 2010	78	3	61	59	3
5	Phan 2014	58	11	10	46	1

## Sheet: Codebook
t	Treatment code
1	Placebo
2	Atorvastatin
3	Simvastatin
4	Simvastatin + Aspirin
5	Amlodipine
6	Heparin
7	Dabigatran
8	tPA
9	Aspirin
10	Clopidogrel
stroketype	Type of stroke
1	Mixed population
2	Ischaemic
3	Haemorrhagic
scale	Scale name
1	Biberoglu and Behrman pelvic pain (0-4)
2	Visual Analog Scale (0-10)
assessor	Medical professional who diagnoses the patient
1	Clinician
2	Nurse
3	Physiotherapist
dose_unit	Units of dosing
ug/12h	micrograms twice per day
mg/d	miligrams once per day
mg/3w	miligrams once every three weeks
